# Supplementary material for: Using GIS to Estimate Population at Risk Because of Residence Proximity to Asbestos Processing Facilities in Colombia
Source: Int J Environ Res Public Health. 2021 Dec 17;18(24):13297. doi: 10.3390/ijerph182413297 (PMC8703708; doi:10.3390/ijerph182413297)
Supplement: Supplementary file 1 [file ijerph-18-13297-s001.zip]

Archive with 5 entries (5 files):
- Supplementary material 1.pdf
- Supplementary material 2.pdf
- Supplementary material 3.pdf
- Table supp mat 3a.xlsx
- Table supp mat 3b.xlsx
