# Supplementary material for: Using GIS to Estimate Population at Risk Because of Residence Proximity to Asbestos Processing Facilities in Colombia
Source: Int J Environ Res Public Health. 2021 Dec 17;18(24):13297. doi: 10.3390/ijerph182413297 (PMC8703708; doi:10.3390/ijerph182413297)
Supplement: Supplementary file 1 [file ijerph-18-13297-s001.zip › Table supp mat 3a.xlsx]

## Sheet: Feuil1
	number of polygons without demographic data / total number of polygons - 500m	number of polygons without demographic data / total number of polygons - 1,000m	number of polygons without demographic data / total number of polygons - 2,000m	number of polygons without demographic data / total number of polygons - 5,000m	number of polygons without demographic data / total number of polygons - 10,000m
Incolbest - Bogotá	0 / 11	1 / 21 (4.8 %)	1 / 53 (1.9%)	7 / 226 (3.1%)	17 / 1,210 (1.4%)
Eternit - Sibaté	0 / 1	0 / 2	0 / 7	18 / 72 (25%)	34 / 298 (11.4%)
Las Brisas - Campamento	1 / 2 (50%)	1 / 2 (50%)	1 / 2 (50%)	2 / 6 (30%)	5 / 15 (30%)
Eternit - Yumbo	0 / 5	3 / 14 (21.4%)	5 / 32 (15.6%)	7 / 67 (10.4%)	31 / 209 (14.8%)
Eternit - Barranquilla	0 / 7	1 / 13 (7.7%)	2 / 51 (3.9%)	4 / 264 (1.5%)	29 / 758 (3.8%)
Toptec - Manizales	0 / 9	0 / 14	0 / 17	2 / 92 (2.2%)	14 / 260 (5.4%)
Etex - Manizales	0 / 5	0 / 5	0 / 6	2 / 26 (7.7%)	6 / 211 (2.9%)
All plants	1 / 40 (2,5%)	5 / 71 (7%)	9 / 168 (5.4%)	42 / 753 (5.6%)	136 / 2,961 (4.6%)
